# Supplementary material for: ROBO2 is a stroma suppressor gene in the pancreas and acts via TGF-β signalling
Source: Nat Commun. 2018 Nov 30;9:5083. doi: 10.1038/s41467-018-07497-z (PMC6269509; doi:10.1038/s41467-018-07497-z)
Supplement: Supplementary file 3 — Source Data [file 41467_2018_7497_MOESM3_ESM.xlsx]

## Sheet: Figure 1
Fig 1d	Robo1
Ac	2.42915	0.715015	2.01729	3.60902	3.34347	2.4024
Du	2.46914	3.36135	4.92958	4.08163	6.79612	0
Me	5.26316	2.34934	6.48415	8.57143	5.16717	3.75375
Ac	4.22245	5.30435	2.02091	1.18505	0.468933	2.05534
Du	5.82011	0.446429	0	1.7341	1.37931	0
Me	13.6972	26.5217	12.4739	7.1103	2.93083	13.1225
Epi	1.81818	5.3053	7.15381	4.59459	3.8003	1.67598
Me	53.986	30.3804	22.8411	32.6487	17.4367	4.25978
Fig 1e	Robo2
Ac	3.67647	2.92758	1.5234	7.43073	2.62295	3.698
Du	13.0435	2.04082	0.350877	5.44218	0.671141	0
Me	3.82353	3.54391	1.41458	7.68262	3.27869	5.08475
Ac	3.58875	0.640114	0.704225	0.370714	0	0.426439
Du	1.49254	3.33333	0.641026	0.903614	0	0
Me	4.84966	1.28023	1.40845	2.22428	1.04822	0.533049
Epi	2.13068	0.425273	0.118835	0.1998	0.149031	2.4945
Me	7.95455	1.21507	0.178253	1.0989	0.496771	5.35583

## Sheet: Figure 2
Fig. 2 b	Pdx1Cre	Robo2F/F
	0.102	0.396
	0.071	0.219
	0.067	1.013
	0.08325	0.2435
	0.1365	0.2155
	0.07225	0.2235
	0.12625	0.26525
	0.1	0.16725
	0.265	0.597
	0.0736667	0.170333
	0.164	0.147333
	0.157	0.250333
Fig. 2d	Pdx1Cre					Robo2F/F
Ptf1a	0.854595	1.17015	0.556667	1.79641		0.020482	0.0975771	0.0889437	0.0964082	0.0483554	0.00253861
Cpa1	0.857571	1.16608	0.747683	1.33746		0.0280655	0.178685	0.0896062	0.142489	0.111555	0.00400135
Pdx1	1.08191	0.924294	0.989108	0.817366	1.23691	0.289099	0.243021	0.131983	0.19431	0.350947	0.0598859
Sox9	0.559815	1.7863	1.16407	0.702765	1.22239	1.47184	1.41716	0.949955	0.789621	1.0471	0.691253
Krt19	0.860716	1.16182	1.61682	1.14434	0.540485	0.69021	0.709458	0.107672	0.190086	0.584867	0.0446206
Fig. 2 f	Pdx1Cre					Robo2F/F
Snai1	0.840447	1.18984	0.83869	0.980295	1.2163	7.84101	10.0704	7.42045	6.00815	4.70503	7.11663
Twist1	1.55293	0.643945	0.689476	1.37284	1.05648	11.5734	10.8233	18.565	5.10286	3.79789	6.33198
Vim	1.13757	0.879065	0.78356	1.00555	1.26919	26.4834	22.3076	27.432	9.97298	11.3077	14.4217
Acta2	0.82596	1.21071	0.841078	0.962326	1.2355	38.5113	32.5473	34.0111	6.70852	9.25406	8.17074
Des	0.915012	1.09288	0.800299	1.23267	1.01368	24.9771	19.0136	18.6424	25.6755	27.8808	51.9454
Fig. 2 g	Pdx1Cre						Robo2F/F
Epithelial	61.7	60.1	59.6	53.9	35.7		2.45	4.39	3.44	5.37	3.99	3.77	2.13
Mesenchymal	23.8	23.1	28.5	28.7	38.8		88.6	71.3	82.4	83	84.1	88.1	88.3

## Sheet: Figure 3
Fig. 3 a	Pdx1Cre						Robo2F/F
Axin2	0.762301	1.31182	1.03437	0.992834	0.973748		12.0927	17.8209	22.4115	7.34927	9.08143	8.6316
Lef1	1.14066	0.876684	0.870282	0.920345	1.2485		14.0969	16.0911	10.3082	6.01715	7.99508	6.21158
Lgr5	0.528061	1.89372	0.836438	0.27856	4.29188		17.796	16.961	45.7442	8.1121	21.8022	2.46113
Mmp9	0.692322	1.44441	1.06509	1.64616	0.570352		39.285	22.8019	6.38729	12.4644	19.9895	41.9344
Fig. 3 b	Pdx1Cre						Robo2F/F
Tgfb1	0.742414	1.34696	1.10838	0.879244	1.02613		5.64681	6.98174	4.45309	3.02657	3.623	3.07631
Tgfbr2	0.681878	1.46654	1.45236	0.851339	0.808764		2.91002	2.93098	3.27781	2.01761	1.769	2.82983
Fig. 3 c	Pdx1Cre						Robo2F/F
Robo1	0.953894	1.04833	0.749436	1.17366	1.1369		6.48836	6.97595	8.48753	13.9335	10.395	11.3813
Fig. 3 d
Relative band density (P-smad2/total smad2)
Pdx1Cre	Robo2F/F
0.690306	1.57809
1.36509	1.7158
0.944606	4.20441
1.08551	1.66618
1.02777	2.12188
0.886719	2.76495

## Sheet: Figure 4
Figure 4 a	Pdx1Cre + DMSO					Robo2F/F+ DMSO					Robo2F/F+ galunisertib
Ecad	1	1	1	1	1	0.237917	0.221341	0.0802975	0.103395	0.248827	0.477221	1.37331	0.260847	0.791835	0.474835
Krt19	1	1	1	1	1	0.183475	0.043537	0.0528585	0.0544265	0.31024	1.45095	1.0458	0.206023	0.925382	1.32142
Cpa1	1	1	1	1	1	0.141159	0.0631295	0.571211	0.0875574	0.0886896	3.49922	1.67318	2.79868	3.73536	0.539514
Figure 4 b	Pdx1Cre + DMSO					Robo2F/F+ DMSO					Robo2F/F+ galunisertib
Snai1	1	1	1	1	1	5.8862	5.31981	2.10667	1.97976	2.646	0.166475	2.11698	0.91137	0.941885	0.598266
Vim	1	1	1	1	1	12.6729	12.7121	5.18749	5.88642	6.76903	0.130177	3.3472	1.39602	3.52249	1.30344
Acta2	1	1	1	1	1	13.3806	11.4648	1.91471	5.75548	4.13217	0.0742165	3.67691	0.290399	1.57648	0.875668
Figure 4 c	Pdx1Cre + DMSO					Robo2F/F+ DMSO					Robo2F/F+ galunisertib
Tgfb1	1	1	1	1	1	1.6399	2.30148	1.11356	2.17716	3.43827	0.420197	1.27772	0.56729	1.03961	0.743798
Tgfbr2	1	1	1	1	1	2.24503	2.35121	4.15423	2.66062	2.99961	0.920297	2.08483	1.80655	2.6304	1.13653
Robo1	1	1	1	1	1	6.91998	11.7845	4.17169	7.31055	9.22955	0.182521	3.91273	1.20666	2.62292	1.25435
Figure 4 e
aSMA /Vim+quantification
Pdx1Cre + DMSO	Robo2F/F + DMSO	Robo2F/F + galunisertib
100	95.2381	12.6984
100	100	28
66.6667	100	17.8082
100	91.4286	6.77966
85.7143	94.2857	10.6061
64.7059	100	23.3333
		22.7273
Figure 4 f
Robo1 mRNA quantification
Pdx1Cre + DMSO	Robo2F/F+ DMSO	Robo2F/F+ Galunisertib
13	17	6
13	11	3
5	13	5
4	26	10
3	14	10
1	27	5
2	23	1
24	75	13
5	17	3
9	8	3
18	15	1
6	16	2
4	25	4
3	15	5
4	20	11
3	22	13
8	25	10
8	23	3
18	17	4
12	40	3
16	25	9
25	27	10
28	22	2
29	21	9

## Sheet: Figure 5
Fig. 5 b	Pdx1Cre						Robo2F/F
Amy2	0.646878	0.709245	1.79426	0.564404	1.32157	1.6286	0.259914	0.42362	0.322497	0.645803
Krt19	0.720851	0.791589	1.11674	1.05536	1.52062	0.977865	0.546326	0.813597	0.774559	0.749398	0.394829
Sox9	0.726645	1.08812	1.32443	0.80072	1.43309	0.832179	0.441953	0.79153	0.763044	0.82111	0.214468
Fig. 5 c	Pdx1Cre						Robo2F/F
Snail1	1.19551	1.40375	1.04676	0.960396	0.742733	0.79804	1.20329	2.02698	1.4909	0.614875	2.61638
Acta2	1.08067	1.38118	0.79923	0.852361	1.4082	0.698389	1.20627	1.21	2.12604	0.988501	3.29056
Des	0.916803	0.982806	0.762649	1.34906	1.0787		2.00358	1.9073	2.36029	1.1034
Fig. 5 d	Pdx1Cre						Robo2F/F
Tgfb1	1.14238	1.11963	0.962169	1.14254	0.767893	0.92617	1.61727	1.50072	1.82508	1.53727	3.97483
Tgfbr2	1.0029	1.13188	0.912188	0.956307	0.929081	1.08695	1.36001	1.55027	1.30487	1.17174	2.30418
Robo1	1.13347	0.913532	1.0439	0.854981	0.986307	1.09708	1.15315	1.29437	1.06739	1.31922
Fig. 5 e	Pdx1Cre						Robo2F/F
Il10	1.29616	0.856645	0.274845	1.94741	1.68264		3.23701	4.24604	2.22843	1.56199	2.79211
Il1b	0.592317	0.593733	1.63638	0.764352	2.27341		0.894928	1.54492	1.77518	0.774842
Il6	0.806062	1.18822	1.19437	0.74243	1.56464	0.752533	0.950882	2.08513	1.28054	0.649449	0.488697
Fig. 5 i	SHG max intensity
Pdx1Cre D3	Robo2F/FD3	Pdx1Cre D8	Robo2F/F D8
24.0252	20.0378	24.6301	35.5936
22.3386	25.1471	24.8914	30.5033
22.0131	18.6562	23.1367	28.4179
21.7871	16.099	25.2089	29.9711
23.5435	20.9273		44.2004
21.2478

## Sheet: Figure 6
Fig. 6 d
	Pdx1Cre saline					Robo2F/F saline					Robo2F/F galunisertib
P-Smad2 cells/field	74.3333	93.6667	38.6667	45.3333	44.3333	97.6667	84.3333	81	111.667	127.667	51.6667	67.6667	48.3333	63.6667	49.3333
Fig 6 e	aSMA area quantification
Pdx1Cre saline	Robo2F/F saline	Robo2F/F galunisertib
0.142167	1.72867	0.0189525
0.0771667	3.73867	0.1275
0.668143	3.89767	0.072
0.205	1.486	0.354
0.844	3.24	0.297
0.207	3.112	0.08
Fig 6 e	CD3 area quantification
Pdx1Cre saline	Robo2F/F saline	Robo2F/F galunisertib
0.235833	3.41033	2.7415
0.6295	3.74771	0.17
0.757333	2.07257	1.67043
3.27133	1.62629	0.8495
0.987333	3.37263	0.492333
2.08217	1.15067	0.183429
0.8433	0.7708	0.31
1.4973	0.7385	1.1815
1.1945	4.0515	0.454
	3.3268

## Sheet: Figure 7_IHC
Patient ID	median score ROBO1	median score ROBO2
APGI_1127	300	0
APGI_1151	100	0
APGI_1599	200	0
APGI_1699	50	0
APGI_1734	100	0
APGI_1924	100	0
APGI_1953	200	0
APGI_1955	200	0
APGI_1956	200	100
APGI_1959	100	0
APGI_1962	100	0
APGI_1965	100	0
APGI_1966	200	0
APGI_1971	200	0
APGI_1973	200	0
APGI_1987	200	0
APGI_1992	200	0
APGI_1994	100	0
APGI_1995	100	0
APGI_2000	200	100
APGI_2001	300	0
APGI_2023	100	0
APGI_2026	200	0
APGI_2041	100	0
APGI_2043	200	100
APGI_2044	200	0
APGI_2045	100	0
APGI_2046	200	100
APGI_2047	300	0
APGI_2049	100	0
APGI_2051	200	0
APGI_2052	100	0
APGI_2054	100	100
APGI_2057	200	0
APGI_2060	200	100
APGI_2106	100	100
APGI_2108	200	100
APGI_2110	100	0
APGI_2113	200	0
APGI_2119	300	300
APGI_2121	0	0
APGI_2122	200	0
APGI_2129	200	200
APGI_2132	100	0
APGI_2134	100	0
APGI_2136	100	0
APGI_2137	100	100
APGI_2139	100	0
APGI_2146	300	100
APGI_2147	100	0
APGI_2149	200	100
APGI_2150	100	0
APGI_2156	100	0
APGI_2157	100	0
APGI_2158	200	100
APGI_2160	100	0
APGI_2162	200	200
APGI_2171	100	100
APGI_2175	100	100
APGI_2179	200	100
APGI_2185	200	300
APGI_2192	200	100
APGI_2193	100	0
APGI_2198	100	100
APGI_2199	300	100
APGI_2200	100	0
APGI_2207	200	0
APGI_2210	0	200
APGI_2212	100	100
APGI_2213	100	0
APGI_2214	200	0
APGI_2215	200	100
APGI_2217	200	100
APGI_2221	100	200
APGI_2259	300	200
APGI_2285	200	200
APGI_2298	200	200
APGI_2303	200	0
APGI_2317	100	100
APGI_2318	200	200
APGI_2356	200	200
APGI_2523	100	0
APGI_2525	100	100
APGI_2592	200	300
APGI_2603	200	300
APGI_2620	300	100
APGI_2641	200	200
APGI_2681	100	0
APGI_2754	100	150
APGI_2755	100	0
APGI_2757	100	300
APGI_2766	200	300
APGI_2792	100	0
APGI_2799	200	200
APGI_2821	200	200
APGI_2823	300	200
APGI_2824	200	150
APGI_2827	200	200
APGI_2885	100	0
APGI_2888	200	0
APGI_2892	100	0
APGI_2900	300	200
APGI_2909	200	100
APGI_2910	200	300
APGI_2911	200	100
APGI_2920	100	100

## Sheet: Figure 7 _RNAseq
Patient ID	ROBO1 FPKM	ROBO2 FPKM	Qpure
APGI_1567	4.21	2.09	66.17
APGI_1830	5.52	2.48	52.59
APGI_1953	3.07	0.94	69.69
APGI_1955	3.5	2.13	53.41
APGI_1959	19.83	0.19	71.35
APGI_1971	3.05	0.65	81.34
APGI_1980	2.78	0.08	82.1
APGI_2001	9.7	1.23	80.4
APGI_2023	7.13	2.62	47.04
APGI_2040	11.64	0.49	61.95
APGI_2041	3.62	0.39	80.17
APGI_2049	5.98	0.33	45.4
APGI_2052	10.43	4.58	47.06
APGI_2106	6.04	0.41	69.67
APGI_2133	9.64	1.73	43.48
APGI_2136	11.87	0.78	62.9
APGI_2146	4.9	1.15	62.31
APGI_2156	6.58	0.55	73.99
APGI_2157	8.1	1.54	52.27
APGI_2158	12.16	3.28	41.14
APGI_2179	4.46	0.06	49.08
APGI_2185	12.99	2.66	60.17
APGI_2199	8.45	3.47	69.56
APGI_2207	7.87	0.3	63.89
APGI_2210	28.9	1.94	46.31
APGI_2215	3.79	0.57	57.97
APGI_2219	2.44	2.49	81.61
APGI_2224	8.87	0.78	50.93
APGI_2259	10.54	1.94	54.1
APGI_2270	8.34	2.69	68.09
APGI_2271	10.22	0.32	69.55
APGI_2272	8.38	0.74	64.3
APGI_2278	3.72	1.13	82.84
APGI_2281	8.53	3.25	55.61
APGI_2285	10.81	7.45	57.29
APGI_2295	6.06	2.45	58.8
APGI_2302	6.47	0.69	65.03
APGI_2318	9.18	0.66	60.21
APGI_2341	18.53	0.02	57.74
APGI_2353	6.79	1.51	30.52
APGI_2523	4.22	0.24	50.51
APGI_2525	9.81	1.06	40.22
APGI_2591	3.13	0.63	70.41
APGI_2592	1.41	1.09	88.54
APGI_2596	12.13	3.42	63.3
APGI_2598	6.31	1.13	51.87
APGI_2603	6.14	0.65	58.27
APGI_2622	6.69	2.47	47.69
APGI_2712	3.01	0.19	69.52
APGI_2715	21.2	12.09	80.52
APGI_2755	5.55	2.23	80.06
APGI_2781	6.94	1.04	57.68
APGI_2822	11.62	5.54	56.17
APGI_2827	6.34	0.44	56.64
APGI_2896	10.44	1.01	53.95
APGI_2911	15.54	1.52	79.74
APGI_2920	15.73	0.75	83.88
APGI_2925	5.72	2.87	73.29
APGI_2928	6.96	1.71	80.53
APGI_2938	10.86	5.41	54.89
APGI_2945	4.13	1.63	89.61
APGI_2946	9.67	0.84	71.56
APGI_2970	5.21	3.66	81.6
APGI_2973	12.8	2.88	71.16
APGI_2977	16.05	2.01	63.53
APGI_2984	0.74	0.38	84.1
APGI_2991	5.98	3.3	67.01
APGI_2992	3.91	1.18	73.26
APGI_2997	11.76	1.43	80.85
APGI_3044	7.4	1.38	64.46
APGI_3060	0.45	0.24	97.91
APGI_3072	6.09	0.46	63.58
APGI_3122	8.46	2.15	70.27
APGI_3152	4.58	0.98	79.53
APGI_3198	6.78	2.83	55.88
APGI_3211	5.19	0.59	62.62
APGI_3279	35.94	2.25	59.1
APGI_3281	11.49	0.39	50.4
APGI_3290	6.14	1.09	65.78
APGI_3306	7.65	1.73	64.21
APGI_3474	10.79	3.69	47.81
APGI_3493	14.05	2.59	55.14
APGI_3507	8.52	1.21
APGI_3513	8.04	2.54	48.5
APGI_3541	12.4	3.78	49.82
APGI_3550	7.11	0.54	65.55
APGI_3643	9.95	3.07
APGI_3660	16.09	0.73	54.02
APGI_3667	22.12	0.66	42.64
APGI_3679	40.98	3.84
APGI_3746	5.99	2.64	60.93
APGI_3752	10.16	2.6	45.94
APGI_3753	3.07	0.12
APGI_3758	6.02	0.61	48.08
APGI_3768	18.26	4.84	53.18
APGI_3770	30.98	2.07	77.5
APGI_3771	18.89	9.66	58.36
APGI_3772	9.97	0.6
APGI_3783	5.57	1.25	61.96
APGI_3791	15.47	0.23
APGI_3792	16.86	5.47
APGI_3796	4.77	0.85
APGI_3804	12.3	0.67	63.7

## Sheet: Figure7_e
Correlation
COL1A2	0.534149
COL3A1	0.532299
POSTN	0.542174
COL5A2	0.5827
COL1A1	0.522113
THBS2	0.599508
FN1	0.415512
COL10A1	0.438599
COL5A1	0.552816
SFRP2	0.513906
CDH11	0.633436
CTHRC1	0.502199
FNDC1	0.616954
SULF1	0.524252
FAP	0.536941
LUM	0.447564
COL11A1	0.487914
ITGA11	0.503398
MMP11	0.270128
INHBA	0.176197
VCAN	0.426422
FABP4	0.209998
ACTG2	0.439644
ACTA2	0.557748
DES	0.211797
IGF1	0.387921
OGN	0.409662
ADAMTS1	0.279578
GPM6B	0.438617

## Sheet: Supplementary Figure 2
supplementary figure 2a
	Pdx1Cre				Robo2F/F
Robo1	1.16891	0.603658	1.14818	1.23429	1.72125	1.19497	1.24216	1.32953
Robo2_ex5	1.04422	0.916471	1.06893	0.977551	0.053588	0.133748	0.252318	0.191022
supplementary figure 2b	Pdx1Cre					Robo2F/F
Ac	24.3697	16.6667	21.519	13.0252	13.9175	28.8591	24.0741	25.7282	33.4928	21.374
Du	15.3846	18.5185	5.6604	25.3165	12.5	48.5714	25	18.1818	27.2727	38.4615
supplementary figure 2e
amylase area quantification
KC_Pdx1Cre	KC_Robo2F/F
81.2526	81.3259
92.6531	86.1048
88.5094	86.8787
86.2889	85.7069
88.3728	87.4334
83.5325
supplementary figure 2f
	Pdx1Cre				Robo2F/F
Ptf1a	1.05611	0.885255	0.860894	1.24243	0.90644	1.05451	0.998266	1.23084
Amy2	0.947932	1.12705	0.917367	1.02032	1.0465	1.09684	0.784299	0.851913
Cpa1	0.97432	1.28771	0.944454	0.843921	0.718699	0.811274	0.772734	1.12801
Sox9	0.916221	0.983098	1.01637	1.09232	1.4819	1.61833	0.964423	1.41196
Krt19	0.981048	0.798988	0.865307	1.47435	1.20092	1.03215	0.788872	1.27479
supplementary figure 2g
	Pdx1Cre				Robo2F/F
Pdx1	1.06478	0.749835	1.13657	1.10199	1.70791	1.0588	1.1139	1.18744
Insulin	1.38856	1.34478	0.999947	0.535559	0.738109	1.63548	0.510035
Glucagon	1.47577	1.04718	1.19265	0.542556	0.964514	1.74184	0.696221	0.410429
supplementary figure 2h
	Pdx1Cre				Robo2F/F
Snai1	1.65822	0.847974	1.25086	0.568547	0.608611	1.91667	2.14555	1.23168
Vim	1.3037	0.646952	1.09864	1.07918	0.637953	1.07667	1.00002	0.667411
Acta2	1.23099	0.918856	0.955568	0.925201	1.65729	1.16759	0.744346	1.00063

[truncated: 10 more sheets: Supplementary Figure 3, Supplementary Figure 4, Supplementary Figure 5, Supplementary Figure 6, Supplementary Figure 7, Supplementary Figure 8, Supplementary Figure 9, Supplementary Figure 10, Supplementary Figure 11, Supplementary Figure 12]
